# Supplementary material for: Assessing the application of landmark-free morphometrics to macroevolutionary analyses
Source: BMC Ecol Evol. 2025 Apr 27;25:38. doi: 10.1186/s12862-025-02377-9 (PMC12034209; doi:10.1186/s12862-025-02377-9)
Supplement: Supplementary file 1 — Supplementary Material 1. [file 12862_2025_2377_MOESM1_ESM.zip]

Archive with 25 entries (16 files):
- Supplementary Material/Figure A1/Figure A1 - Atlas Comparison.pdf
- Supplementary Material/Figure A1/Figure A1 - Atlas Comparison.png
- Supplementary Material/Figure A1/Figure A1 - Atlas Comparison.svg
- Supplementary Material/Figure A1/
- Supplementary Material/Figure A2/Figure A2 - Euclidean Atlas Comparison.pdf
- Supplementary Material/Figure A2/Figure A2 - Euclidean Atlas Comparison.png
- Supplementary Material/Figure A2/Figure A2 - Euclidean Atlas Comparison.svg
- Supplementary Material/Figure A2/
- Supplementary Material/Figure A3/Figure A3- Comparison of manual landmarking scheme with a range of control points.pdf
- Supplementary Material/Figure A3/Figure A3- Comparison of manual landmarking scheme with a range of control points.png
- Supplementary Material/Figure A3/Figure A3- Comparison of manual landmarking scheme with a range of control points.svg
- Supplementary Material/Figure A3/
- Supplementary Material/Figure A4/
- Supplementary Material/Figure A5/
- Supplementary Material/Figure A6/
- Supplementary Material/Figure A7/Figure A7 - Extended Heatmaps.pdf
- Supplementary Material/Figure A7/Figure A7 - Extended Heatmaps.png
- Supplementary Material/Figure A7/Figure A7 - Extended Heatmaps.svg
- Supplementary Material/Figure A7/
- Supplementary Material/Figure A8/Figure A8 - Method_Alignment_Comparison.pdf
- Supplementary Material/Figure A8/Figure A8 - Method_Alignment_Comparison.png
- Supplementary Material/Figure A8/Figure A8 - Method_Alignment_Comparison.svg
- Supplementary Material/Figure A8/
- Supplementary Material/Automated Method Comparison Paper_BMC_Supplementary.docx
- Supplementary Material/
